# Supplementary material for: Graphene-Based 3D Scaffolds in Bone Regeneration: Emerging Opportunities for MRONJ Treatment
Source: Pharmaceutics. 2026 Mar 8;18(3):335. doi: 10.3390/pharmaceutics18030335 (PMC13029156; doi:10.3390/pharmaceutics18030335)
Supplement: Supplementary file 1 [file pharmaceutics-18-00335-s001.zip]

Archive with 1 entries (1 files):
- pharmaceutics-4105722 - Supplementary material.pdf
